# Supplementary material for: Thirteen new records of ferns from Brazil
Source: Biodivers Data J. 2015 Feb 25;(3):e4421. doi: 10.3897/BDJ.3.e4421 (PMC4355498; doi:10.3897/BDJ.3.e4421)
Supplement: XML Treatment for Cyclodium trianae [file BDJ.3.e4421-treatment4.xml]

<!DOCTYPE tp:taxon-treatment
  PUBLIC "-//TaxonX//DTD Taxonomic Treatment Publishing DTD v0 20100105//EN" "tax-treatment-NSO.dtd">
<tp:taxon-treatment xmlns:tp="http://www.plazi.org/taxpub"><tp:treatment-meta><mixed-citation publication-type="journal"><person-group><name><surname>Almeida</surname><given-names>Thais Elias</given-names></name><name><surname>Salino</surname><given-names>Alexandre</given-names></name></person-group><article-title>Thirteen new records of ferns from Brazil</article-title><source>Biodivers Data J</source><day>25</day><month>2</month><year>2015</year><volume>2015</volume><issue>3</issue><pub-id pub-id-type="doi">10.3897/BDJ.3.e4421</pub-id></mixed-citation></tp:treatment-meta><tp:nomenclature><tp:taxon-name><tp:taxon-name-part taxon-name-part-type="genus">Cyclodium</tp:taxon-name-part> <tp:taxon-name-part taxon-name-part-type="species">trianae</tp:taxon-name-part><object-id xmlns:xlink="http://www.w3.org/1999/xlink" xlink:type="simple" object-id-type="IPNI">urn:lsid:ipni.org:names:275528-2</object-id></tp:taxon-name><tp:taxon-authority>(Mett.) A.R.Sm. 1986</tp:taxon-authority><tp:nomenclature-citation-list><tp:nomenclature-citation><tp:taxon-name><tp:taxon-name-part taxon-name-part-type="family">Dryopteridaceae</tp:taxon-name-part></tp:taxon-name></tp:nomenclature-citation><tp:nomenclature-citation><tp:taxon-name><tp:taxon-name-part taxon-name-part-type="genus">Cyclodium</tp:taxon-name-part> <tp:taxon-name-part taxon-name-part-type="species">trianae</tp:taxon-name-part></tp:taxon-name><comment> (Mett.) A.R.Sm.,  Amer. Fern J. 76(2): 56-98. 1986. <italic><tp:taxon-name><tp:taxon-name-part taxon-name-part-type="genus">Aspidium</tp:taxon-name-part> <tp:taxon-name-part taxon-name-part-type="species">trianae</tp:taxon-name-part></tp:taxon-name></italic> Mett., Ann. Sci. Nat. Bot., V. 2: 243. 1864. Type: Colombia, <italic>Triana 32</italic> (B). Fig. <xref ref-type="fig" rid="F1177035">8</xref>.</comment></tp:nomenclature-citation></tp:nomenclature-citation-list></tp:nomenclature><tp:treatment-sec sec-type="materials"><title>Materials</title><list list-type="alpha-lower" list-content="occurrences"><list-item><p><bold>Type status:</bold> <named-content xmlns:xlink="http://www.w3.org/1999/xlink" content-type="dwc:typeStatus" xlink:type="simple">Other material</named-content>. <bold>Occurrence:</bold> catalogNumber: <named-content xmlns:xlink="http://www.w3.org/1999/xlink" content-type="dwc:catalogNumber" xlink:type="simple">BHCB 144684</named-content>; recordNumber: <named-content xmlns:xlink="http://www.w3.org/1999/xlink" content-type="dwc:recordNumber" xlink:type="simple">T.E. Almeida 2561</named-content>; recordedBy: <named-content xmlns:xlink="http://www.w3.org/1999/xlink" content-type="dwc:recordedBy" xlink:type="simple">T.E. Almeida &amp; A. Salino</named-content>; <bold>Taxon:</bold> taxonID: <named-content xmlns:xlink="http://www.w3.org/1999/xlink" content-type="dwc:taxonID" xlink:type="simple">urn:lsid:ipni.org:names:275528-2</named-content>; scientificName: <named-content xmlns:xlink="http://www.w3.org/1999/xlink" content-type="dwc:scientificName" xlink:type="simple"><italic><tp:taxon-name><tp:taxon-name-part taxon-name-part-type="genus">Cyclodium</tp:taxon-name-part> <tp:taxon-name-part taxon-name-part-type="species">trianae</tp:taxon-name-part></tp:taxon-name></italic> (Mett.) A.R.Sm.</named-content>; kingdom: <named-content xmlns:xlink="http://www.w3.org/1999/xlink" content-type="dwc:kingdom" xlink:type="simple"><tp:taxon-name><tp:taxon-name-part taxon-name-part-type="kingdom">Plantae</tp:taxon-name-part></tp:taxon-name></named-content>; class: <named-content xmlns:xlink="http://www.w3.org/1999/xlink" content-type="dwc:class" xlink:type="simple"><tp:taxon-name><tp:taxon-name-part taxon-name-part-type="class">Polypodiopsida</tp:taxon-name-part></tp:taxon-name></named-content>; order: <named-content xmlns:xlink="http://www.w3.org/1999/xlink" content-type="dwc:order" xlink:type="simple"><tp:taxon-name><tp:taxon-name-part taxon-name-part-type="order">Polypodiales</tp:taxon-name-part></tp:taxon-name></named-content>; family: <named-content xmlns:xlink="http://www.w3.org/1999/xlink" content-type="dwc:family" xlink:type="simple"><tp:taxon-name><tp:taxon-name-part taxon-name-part-type="family">Dryopteridaceae</tp:taxon-name-part></tp:taxon-name></named-content>; genus: <named-content xmlns:xlink="http://www.w3.org/1999/xlink" content-type="dwc:genus" xlink:type="simple"><tp:taxon-name><tp:taxon-name-part taxon-name-part-type="genus">Cyclodium</tp:taxon-name-part></tp:taxon-name></named-content>; specificEpithet: <named-content xmlns:xlink="http://www.w3.org/1999/xlink" content-type="dwc:specificEpithet" xlink:type="simple">trianae</named-content>; scientificNameAuthorship: <named-content xmlns:xlink="http://www.w3.org/1999/xlink" content-type="dwc:scientificNameAuthorship" xlink:type="simple">(Mett.) A.R.Sm.</named-content>; <bold>Location:</bold> continent: <named-content xmlns:xlink="http://www.w3.org/1999/xlink" content-type="dwc:continent" xlink:type="simple">South America</named-content>; country: <named-content xmlns:xlink="http://www.w3.org/1999/xlink" content-type="dwc:country" xlink:type="simple">Brazil</named-content>; countryCode: <named-content xmlns:xlink="http://www.w3.org/1999/xlink" content-type="dwc:countryCode" xlink:type="simple">BR</named-content>; stateProvince: <named-content xmlns:xlink="http://www.w3.org/1999/xlink" content-type="dwc:stateProvince" xlink:type="simple">Acre</named-content>; municipality: <named-content xmlns:xlink="http://www.w3.org/1999/xlink" content-type="dwc:municipality" xlink:type="simple">Cruzeiro do Sul</named-content>; locality: <named-content xmlns:xlink="http://www.w3.org/1999/xlink" content-type="dwc:locality" xlink:type="simple">Comunidade Santa Luzia, 45 km from Cruzeiro do Sul on BR-364</named-content>; verbatimElevation: <named-content xmlns:xlink="http://www.w3.org/1999/xlink" content-type="dwc:verbatimElevation" xlink:type="simple">276 m</named-content>; minimumElevationInMeters: <named-content xmlns:xlink="http://www.w3.org/1999/xlink" content-type="dwc:minimumElevationInMeters" xlink:type="simple">276</named-content>; verbatimCoordinates: <named-content xmlns:xlink="http://www.w3.org/1999/xlink" content-type="dwc:verbatimCoordinates" xlink:type="simple">07°53'45"S, 72°24'30"W</named-content>; verbatimLatitude: <named-content xmlns:xlink="http://www.w3.org/1999/xlink" content-type="dwc:verbatimLatitude" xlink:type="simple">07°53'45"S</named-content>; verbatimLongitude: <named-content xmlns:xlink="http://www.w3.org/1999/xlink" content-type="dwc:verbatimLongitude" xlink:type="simple">72°24'30"W</named-content>; decimalLatitude: <named-content xmlns:xlink="http://www.w3.org/1999/xlink" content-type="dwc:decimalLatitude" xlink:type="simple">-7.895833</named-content>; decimalLongitude: <named-content xmlns:xlink="http://www.w3.org/1999/xlink" content-type="dwc:decimalLongitude" xlink:type="simple">-72.408333</named-content>; geodeticDatum: <named-content xmlns:xlink="http://www.w3.org/1999/xlink" content-type="dwc:geodeticDatum" xlink:type="simple">WGS84</named-content>; <bold>Identification:</bold> identifiedBy: <named-content xmlns:xlink="http://www.w3.org/1999/xlink" content-type="dwc:identifiedBy" xlink:type="simple">A. Salino &amp; A.R. Smith</named-content>; dateIdentified: <named-content xmlns:xlink="http://www.w3.org/1999/xlink" content-type="dwc:dateIdentified" xlink:type="simple">2011-12-06</named-content>; <bold>Event:</bold> eventDate: <named-content xmlns:xlink="http://www.w3.org/1999/xlink" content-type="dwc:eventDate" xlink:type="simple">2010-12-10</named-content>; year: <named-content xmlns:xlink="http://www.w3.org/1999/xlink" content-type="dwc:year" xlink:type="simple">2010</named-content>; month: <named-content xmlns:xlink="http://www.w3.org/1999/xlink" content-type="dwc:month" xlink:type="simple">12</named-content>; day: <named-content xmlns:xlink="http://www.w3.org/1999/xlink" content-type="dwc:day" xlink:type="simple">10</named-content>; <bold>Record Level:</bold> type: <named-content xmlns:xlink="http://www.w3.org/1999/xlink" content-type="dwc:type" xlink:type="simple">specimen</named-content>; language: <named-content xmlns:xlink="http://www.w3.org/1999/xlink" content-type="dwc:language" xlink:type="simple">Portuguese</named-content>; collectionCode: <named-content xmlns:xlink="http://www.w3.org/1999/xlink" content-type="dwc:collectionCode" xlink:type="simple">BHCB</named-content></p></list-item></list></tp:treatment-sec><tp:treatment-sec sec-type="Distribution"><title>Distribution</title><p>Previously known distribution: Colombia, Ecuador, Panama and Peru (<xref ref-type="bibr" rid="B1144861">Smith 1986</xref>). Fig. <xref ref-type="fig" rid="F1177124">9</xref>.</p></tp:treatment-sec><tp:treatment-sec sec-type="Ecology"><title>Ecology</title><p>Occurs as terrestrial at low elevations, usually below 500 m, at eastern side of Andes.</p></tp:treatment-sec><tp:treatment-sec sec-type="Taxon discussion"><title>Taxon discussion</title><p>In his revision of Neotropical <italic><tp:taxon-name><tp:taxon-name-part taxon-name-part-type="genus">Cyclodium</tp:taxon-name-part></tp:taxon-name></italic>, <xref ref-type="bibr" rid="B1144861">Smith (1986)</xref> cited that this species and <italic><tp:taxon-name><tp:taxon-name-part taxon-name-part-type="genus">Cyclodium</tp:taxon-name-part> <tp:taxon-name-part taxon-name-part-type="species">seemannii</tp:taxon-name-part></tp:taxon-name></italic> (Hook.) A.R.Sm. can be distinguished from all other species of the genus by the round-reniform indusia. <italic><tp:taxon-name><tp:taxon-name-part taxon-name-part-type="genus">Cyclodium</tp:taxon-name-part> <tp:taxon-name-part taxon-name-part-type="species">trianae</tp:taxon-name-part></tp:taxon-name></italic> can be readily separated from <italic><tp:taxon-name><tp:taxon-name-part taxon-name-part-type="genus">C.</tp:taxon-name-part> <tp:taxon-name-part taxon-name-part-type="species">seemannii</tp:taxon-name-part></tp:taxon-name></italic> by the lack of sessile and globose glands in the lamina abaxially (<xref ref-type="bibr" rid="B1144861">Smith 1986</xref>).</p></tp:treatment-sec><tp:treatment-sec><!--Section generated to contain objects referenced in tp:taxon-treatment.--><fig id="F1177035" position="float" orientation="portrait"><label>Figure 8.</label><caption><p><italic><tp:taxon-name><tp:taxon-name-part taxon-name-part-type="genus">Cyclodium</tp:taxon-name-part> <tp:taxon-name-part taxon-name-part-type="species">trianae</tp:taxon-name-part></tp:taxon-name></italic> (Mett.) A.R.Sm. (<tp:taxon-name><tp:taxon-name-part taxon-name-part-type="family">Dryopteridaceae</tp:taxon-name-part></tp:taxon-name>).</p></caption><graphic xmlns:xlink="http://www.w3.org/1999/xlink" xlink:href="biodiversity_data_journal-3-e4421-g008.jpg" position="float" id="oo_36100.JPG" orientation="portrait" xlink:type="simple"/></fig><fig id="F1177124" position="float" orientation="portrait"><label>Figure 9.</label><caption><p>Distribution map of <italic><tp:taxon-name><tp:taxon-name-part taxon-name-part-type="genus">Cyclodium</tp:taxon-name-part> <tp:taxon-name-part taxon-name-part-type="species">trianae</tp:taxon-name-part></tp:taxon-name></italic> showing previously known distribution (shaded countries) and new record (star).</p></caption><graphic xmlns:xlink="http://www.w3.org/1999/xlink" xlink:href="biodiversity_data_journal-3-e4421-g009.png" position="float" id="oo_36173.png" orientation="portrait" xlink:type="simple"/></fig></tp:treatment-sec><ref-list><ref id="B1144861"><element-citation xmlns:xlink="http://www.w3.org/1999/xlink" publication-type="article" xlink:type="simple"><person-group person-group-type="author"><name name-style="western"><surname>Smith</surname><given-names>A. R.</given-names></name></person-group><year>1986</year><article-title>Revision of the Neotropical fern genus Cyclodium</article-title><source>American Fern Journal</source><volume>76</volume><issue>2</issue><fpage>56</fpage><lpage>98</lpage><comment content-type="language">English</comment><uri xlink:type="simple">http://www.jstor.org/stable/1547560</uri></element-citation></ref></ref-list></tp:taxon-treatment>
