# Supplementary material for: Thirteen new records of ferns from Brazil
Source: Biodivers Data J. 2015 Feb 25;(3):e4421. doi: 10.3897/BDJ.3.e4421 (PMC4355498; doi:10.3897/BDJ.3.e4421)
Supplement: XML Treatment for Elaphoglossum stenophyllum [file BDJ.3.e4421-treatment5.xml]

<!DOCTYPE tp:taxon-treatment
  PUBLIC "-//TaxonX//DTD Taxonomic Treatment Publishing DTD v0 20100105//EN" "tax-treatment-NSO.dtd">
<tp:taxon-treatment xmlns:tp="http://www.plazi.org/taxpub"><tp:treatment-meta><mixed-citation publication-type="journal"><person-group><name><surname>Almeida</surname><given-names>Thais Elias</given-names></name><name><surname>Salino</surname><given-names>Alexandre</given-names></name></person-group><article-title>Thirteen new records of ferns from Brazil</article-title><source>Biodivers Data J</source><day>25</day><month>2</month><year>2015</year><volume>2015</volume><issue>3</issue><pub-id pub-id-type="doi">10.3897/BDJ.3.e4421</pub-id></mixed-citation></tp:treatment-meta><tp:nomenclature><tp:taxon-name><tp:taxon-name-part taxon-name-part-type="genus">Elaphoglossum</tp:taxon-name-part> <tp:taxon-name-part taxon-name-part-type="species">stenophyllum</tp:taxon-name-part><object-id xmlns:xlink="http://www.w3.org/1999/xlink" xlink:type="simple" object-id-type="IPNI">urn:lsid:ipni.org:names:17105590-1</object-id></tp:taxon-name><tp:taxon-authority>(Sodiro) Diels 1899</tp:taxon-authority><tp:nomenclature-citation-list><tp:nomenclature-citation><tp:taxon-name>
                <tp:taxon-name-part taxon-name-part-type="family">Dryopteridaceae</tp:taxon-name-part>
              </tp:taxon-name></tp:nomenclature-citation><tp:nomenclature-citation><tp:taxon-name><tp:taxon-name-part taxon-name-part-type="genus">Elaphoglossum</tp:taxon-name-part> <tp:taxon-name-part taxon-name-part-type="species">stenophyllum</tp:taxon-name-part></tp:taxon-name><comment> (Sodiro) Diels, Nat. Pfanzenfam. 1(4): 333. 1899. <italic><tp:taxon-name><tp:taxon-name-part taxon-name-part-type="genus">Acrostichum</tp:taxon-name-part> <tp:taxon-name-part taxon-name-part-type="species">stenophyllum</tp:taxon-name-part></tp:taxon-name></italic> Sodiro, Crypt. Vasc. Quit. 468. 1893. Type: Ecuador, <italic>Sodiro</italic><italic>s.n.</italic> (US). Fig. <xref ref-type="fig" rid="F1230066">10</xref>.</comment></tp:nomenclature-citation></tp:nomenclature-citation-list></tp:nomenclature><tp:treatment-sec sec-type="materials"><title>Materials</title><list list-type="alpha-lower" list-content="occurrences"><list-item><p><bold>Type status:</bold> <named-content xmlns:xlink="http://www.w3.org/1999/xlink" content-type="dwc:typeStatus" xlink:type="simple">Other material</named-content>. <bold>Occurrence:</bold> catalogNumber: <named-content xmlns:xlink="http://www.w3.org/1999/xlink" content-type="dwc:catalogNumber" xlink:type="simple">BHCB 144743</named-content>; recordNumber: <named-content xmlns:xlink="http://www.w3.org/1999/xlink" content-type="dwc:recordNumber" xlink:type="simple">T.E. Almeida 2620</named-content>; recordedBy: <named-content xmlns:xlink="http://www.w3.org/1999/xlink" content-type="dwc:recordedBy" xlink:type="simple">T.E. Almeida &amp; A. Salino</named-content>; <bold>Taxon:</bold> taxonID: <named-content xmlns:xlink="http://www.w3.org/1999/xlink" content-type="dwc:taxonID" xlink:type="simple">urn:lsid:ipni.org:names:17105590-1</named-content>; scientificName: <named-content xmlns:xlink="http://www.w3.org/1999/xlink" content-type="dwc:scientificName" xlink:type="simple"><italic><tp:taxon-name><tp:taxon-name-part taxon-name-part-type="genus">Elaphoglossum</tp:taxon-name-part> <tp:taxon-name-part taxon-name-part-type="species">stenophyllum</tp:taxon-name-part></tp:taxon-name></italic> (Sodiro) Diels</named-content>; kingdom: <named-content xmlns:xlink="http://www.w3.org/1999/xlink" content-type="dwc:kingdom" xlink:type="simple"><tp:taxon-name><tp:taxon-name-part taxon-name-part-type="kingdom">Plantae</tp:taxon-name-part></tp:taxon-name></named-content>; class: <named-content xmlns:xlink="http://www.w3.org/1999/xlink" content-type="dwc:class" xlink:type="simple"><tp:taxon-name><tp:taxon-name-part taxon-name-part-type="class">Polypodiopsida</tp:taxon-name-part></tp:taxon-name></named-content>; order: <named-content xmlns:xlink="http://www.w3.org/1999/xlink" content-type="dwc:order" xlink:type="simple"><tp:taxon-name><tp:taxon-name-part taxon-name-part-type="order">Polypodiales</tp:taxon-name-part></tp:taxon-name></named-content>; family: <named-content xmlns:xlink="http://www.w3.org/1999/xlink" content-type="dwc:family" xlink:type="simple"><tp:taxon-name><tp:taxon-name-part taxon-name-part-type="family">Dryopteridaceae</tp:taxon-name-part></tp:taxon-name></named-content>; genus: <named-content xmlns:xlink="http://www.w3.org/1999/xlink" content-type="dwc:genus" xlink:type="simple"><tp:taxon-name><tp:taxon-name-part taxon-name-part-type="genus">Elaphoglossum</tp:taxon-name-part></tp:taxon-name></named-content>; specificEpithet: <named-content xmlns:xlink="http://www.w3.org/1999/xlink" content-type="dwc:specificEpithet" xlink:type="simple">stenophyllum</named-content>; scientificNameAuthorship: <named-content xmlns:xlink="http://www.w3.org/1999/xlink" content-type="dwc:scientificNameAuthorship" xlink:type="simple">(Sodiro) Diels</named-content>; <bold>Location:</bold> continent: <named-content xmlns:xlink="http://www.w3.org/1999/xlink" content-type="dwc:continent" xlink:type="simple">South America</named-content>; country: <named-content xmlns:xlink="http://www.w3.org/1999/xlink" content-type="dwc:country" xlink:type="simple">Brazil</named-content>; countryCode: <named-content xmlns:xlink="http://www.w3.org/1999/xlink" content-type="dwc:countryCode" xlink:type="simple">BR</named-content>; stateProvince: <named-content xmlns:xlink="http://www.w3.org/1999/xlink" content-type="dwc:stateProvince" xlink:type="simple">Acre</named-content>; municipality: <named-content xmlns:xlink="http://www.w3.org/1999/xlink" content-type="dwc:municipality" xlink:type="simple">Mâncio Lima</named-content>; locality: <named-content xmlns:xlink="http://www.w3.org/1999/xlink" content-type="dwc:locality" xlink:type="simple">Parque Nacional da Serra do Divisor, Serra do Môa, trail to Cachoeira Formosa</named-content>; verbatimElevation: <named-content xmlns:xlink="http://www.w3.org/1999/xlink" content-type="dwc:verbatimElevation" xlink:type="simple">273 m</named-content>; minimumElevationInMeters: <named-content xmlns:xlink="http://www.w3.org/1999/xlink" content-type="dwc:minimumElevationInMeters" xlink:type="simple">273</named-content>; verbatimCoordinates: <named-content xmlns:xlink="http://www.w3.org/1999/xlink" content-type="dwc:verbatimCoordinates" xlink:type="simple">07°24'31"S, 73°39'51"W</named-content>; verbatimLatitude: <named-content xmlns:xlink="http://www.w3.org/1999/xlink" content-type="dwc:verbatimLatitude" xlink:type="simple">07°24'31"S</named-content>; verbatimLongitude: <named-content xmlns:xlink="http://www.w3.org/1999/xlink" content-type="dwc:verbatimLongitude" xlink:type="simple">73°39'51"W</named-content>; decimalLatitude: <named-content xmlns:xlink="http://www.w3.org/1999/xlink" content-type="dwc:decimalLatitude" xlink:type="simple">-7.408611</named-content>; decimalLongitude: <named-content xmlns:xlink="http://www.w3.org/1999/xlink" content-type="dwc:decimalLongitude" xlink:type="simple">-73.664167</named-content>; geodeticDatum: <named-content xmlns:xlink="http://www.w3.org/1999/xlink" content-type="dwc:geodeticDatum" xlink:type="simple">WGS84</named-content>; <bold>Identification:</bold> identifiedBy: <named-content xmlns:xlink="http://www.w3.org/1999/xlink" content-type="dwc:identifiedBy" xlink:type="simple">A. Salino</named-content>; dateIdentified: <named-content xmlns:xlink="http://www.w3.org/1999/xlink" content-type="dwc:dateIdentified" xlink:type="simple">2011-12</named-content>; <bold>Event:</bold> eventDate: <named-content xmlns:xlink="http://www.w3.org/1999/xlink" content-type="dwc:eventDate" xlink:type="simple">2010-12-14</named-content>; year: <named-content xmlns:xlink="http://www.w3.org/1999/xlink" content-type="dwc:year" xlink:type="simple">2010</named-content>; month: <named-content xmlns:xlink="http://www.w3.org/1999/xlink" content-type="dwc:month" xlink:type="simple">12</named-content>; day: <named-content xmlns:xlink="http://www.w3.org/1999/xlink" content-type="dwc:day" xlink:type="simple">14</named-content>; <bold>Record Level:</bold> type: <named-content xmlns:xlink="http://www.w3.org/1999/xlink" content-type="dwc:type" xlink:type="simple">specimen</named-content>; language: <named-content xmlns:xlink="http://www.w3.org/1999/xlink" content-type="dwc:language" xlink:type="simple">Portuguese</named-content>; collectionCode: <named-content xmlns:xlink="http://www.w3.org/1999/xlink" content-type="dwc:collectionCode" xlink:type="simple">BHCB</named-content></p></list-item></list></tp:treatment-sec><tp:treatment-sec sec-type="Distribution"><title>Distribution</title><p>Previously known distribution: Ecuador and Peru (<xref ref-type="bibr" rid="B1145240">Tryon et al. 1991</xref>). Fig. <xref ref-type="fig" rid="F1177128">11</xref>.</p></tp:treatment-sec><tp:treatment-sec sec-type="Ecology"><title>Ecology</title><p>Occurs as epiphyte or terrestrial in wet forest.</p></tp:treatment-sec><tp:treatment-sec sec-type="Taxon discussion"><title>Taxon discussion</title><p>According to <xref ref-type="bibr" rid="B1145240">Tryon et al. (1991)</xref>, this species resembles <italic><tp:taxon-name><tp:taxon-name-part taxon-name-part-type="genus">Elaphoglossum</tp:taxon-name-part> <tp:taxon-name-part taxon-name-part-type="species">tectum</tp:taxon-name-part></tp:taxon-name></italic> (Willd.) T.Moore but differs from it by having glandular dots in the abaxial surface instead of stellate trichomes.</p></tp:treatment-sec><tp:treatment-sec><!--Section generated to contain objects referenced in tp:taxon-treatment.--><fig id="F1230066" position="float" orientation="portrait"><label>Figure 10.</label><caption><p><italic><tp:taxon-name><tp:taxon-name-part taxon-name-part-type="genus">Elaphoglossum</tp:taxon-name-part> <tp:taxon-name-part taxon-name-part-type="species">stenophyllum</tp:taxon-name-part></tp:taxon-name></italic> (Sodiro) Diels (<tp:taxon-name><tp:taxon-name-part taxon-name-part-type="family">Dryopteridaceae</tp:taxon-name-part></tp:taxon-name>).</p></caption><graphic xmlns:xlink="http://www.w3.org/1999/xlink" xlink:href="biodiversity_data_journal-3-e4421-g010.jpg" position="float" id="oo_38259.jpg" orientation="portrait" xlink:type="simple"/></fig><fig id="F1177128" position="float" orientation="portrait"><label>Figure 11.</label><caption><p>Distribution map of <italic><tp:taxon-name><tp:taxon-name-part taxon-name-part-type="genus">Elaphoglossum</tp:taxon-name-part> <tp:taxon-name-part taxon-name-part-type="species">stenophyllum</tp:taxon-name-part></tp:taxon-name></italic>, showing previously known distribution (shaded countries) and new record (star).</p></caption><graphic xmlns:xlink="http://www.w3.org/1999/xlink" xlink:href="biodiversity_data_journal-3-e4421-g011.png" position="float" id="oo_36159.png" orientation="portrait" xlink:type="simple"/></fig></tp:treatment-sec><ref-list><ref id="B1145240"><element-citation xmlns:xlink="http://www.w3.org/1999/xlink" publication-type="article" xlink:type="simple"><person-group person-group-type="author"><name name-style="western"><surname>Tryon</surname><given-names>R. M.</given-names></name><name name-style="western"><surname>Stolze</surname><given-names>R. G.</given-names></name><name name-style="western"><surname>Mickel</surname><given-names>J. T.</given-names></name><name name-style="western"><surname>Moran</surname><given-names>R. C.</given-names></name></person-group><year>1991</year><article-title><tp:taxon-name><tp:taxon-name-part taxon-name-part-type="phylum">Pteridophyta</tp:taxon-name-part></tp:taxon-name> of Peru. Part IV. 17. <tp:taxon-name><tp:taxon-name-part taxon-name-part-type="family">Dryopteridaceae</tp:taxon-name-part></tp:taxon-name></article-title><source>Fieldiana, Botany New Series</source><volume>27</volume><issue>2</issue><fpage>1</fpage><lpage>176</lpage><comment content-type="language">English</comment></element-citation></ref></ref-list></tp:taxon-treatment>
