# Supplementary material for: Thirteen new records of ferns from Brazil
Source: Biodivers Data J. 2015 Feb 25;(3):e4421. doi: 10.3897/BDJ.3.e4421 (PMC4355498; doi:10.3897/BDJ.3.e4421)
Supplement: XML Treatment for Hypoderris brauniana [file BDJ.3.e4421-treatment6.xml]

<!DOCTYPE tp:taxon-treatment
  PUBLIC "-//TaxonX//DTD Taxonomic Treatment Publishing DTD v0 20100105//EN" "tax-treatment-NSO.dtd">
<tp:taxon-treatment xmlns:tp="http://www.plazi.org/taxpub"><tp:treatment-meta><mixed-citation publication-type="journal"><person-group><name><surname>Almeida</surname><given-names>Thais Elias</given-names></name><name><surname>Salino</surname><given-names>Alexandre</given-names></name></person-group><article-title>Thirteen new records of ferns from Brazil</article-title><source>Biodivers Data J</source><day>25</day><month>2</month><year>2015</year><volume>2015</volume><issue>3</issue><pub-id pub-id-type="doi">10.3897/BDJ.3.e4421</pub-id></mixed-citation></tp:treatment-meta><tp:nomenclature><tp:taxon-name><tp:taxon-name-part taxon-name-part-type="genus">Hypoderris</tp:taxon-name-part> <tp:taxon-name-part taxon-name-part-type="species">brauniana</tp:taxon-name-part><object-id xmlns:xlink="http://www.w3.org/1999/xlink" xlink:type="simple" object-id-type="IPNI">urn:lsid:ipni.org:names:77140308-1</object-id></tp:taxon-name><tp:taxon-authority>(H.Karst.) F.G.Wang &amp; Christenh. 2014</tp:taxon-authority><tp:nomenclature-citation-list><tp:nomenclature-citation><tp:taxon-name>
                <tp:taxon-name-part taxon-name-part-type="family">Tectariaceae</tp:taxon-name-part>
              </tp:taxon-name></tp:nomenclature-citation><tp:nomenclature-citation><tp:taxon-name><tp:taxon-name-part taxon-name-part-type="genus">Hypoderris</tp:taxon-name-part> <tp:taxon-name-part taxon-name-part-type="species">brauniana</tp:taxon-name-part></tp:taxon-name><comment> (H.Karst.) F.G.Wang &amp; Christenh., Phytotaxa 164(1): 12. 2014. <italic><tp:taxon-name><tp:taxon-name-part taxon-name-part-type="genus">Aspidium</tp:taxon-name-part> <tp:taxon-name-part taxon-name-part-type="species">braunianum</tp:taxon-name-part></tp:taxon-name></italic> Karsten, Fl. Columb. 1: 63. 1859. Type: Colombia, <italic>Karsten</italic><italic>s.n.</italic> (W?). Fig. <xref ref-type="fig" rid="F1177037">12</xref>.</comment></tp:nomenclature-citation></tp:nomenclature-citation-list></tp:nomenclature><tp:treatment-sec sec-type="materials"><title>Materials</title><list list-type="alpha-lower" list-content="occurrences"><list-item><p><bold>Type status:</bold> <named-content xmlns:xlink="http://www.w3.org/1999/xlink" content-type="dwc:typeStatus" xlink:type="simple">Other material</named-content>. <bold>Occurrence:</bold> catalogNumber: <named-content xmlns:xlink="http://www.w3.org/1999/xlink" content-type="dwc:catalogNumber" xlink:type="simple">BHCB 144701</named-content>; recordNumber: <named-content xmlns:xlink="http://www.w3.org/1999/xlink" content-type="dwc:recordNumber" xlink:type="simple">T.E. Almeida 2578</named-content>; recordedBy: <named-content xmlns:xlink="http://www.w3.org/1999/xlink" content-type="dwc:recordedBy" xlink:type="simple">T.E. Almeida &amp; A. Salino</named-content>; <bold>Taxon:</bold> taxonID: <named-content xmlns:xlink="http://www.w3.org/1999/xlink" content-type="dwc:taxonID" xlink:type="simple">urn:lsid:ipni.org:names:77140308-1</named-content>; scientificName: <named-content xmlns:xlink="http://www.w3.org/1999/xlink" content-type="dwc:scientificName" xlink:type="simple"><italic><tp:taxon-name><tp:taxon-name-part taxon-name-part-type="genus">Hypoderris</tp:taxon-name-part> <tp:taxon-name-part taxon-name-part-type="species">brauniana</tp:taxon-name-part></tp:taxon-name></italic> (H.Karst.) F.G.Wang &amp; Christenh.</named-content>; kingdom: <named-content xmlns:xlink="http://www.w3.org/1999/xlink" content-type="dwc:kingdom" xlink:type="simple"><tp:taxon-name><tp:taxon-name-part taxon-name-part-type="kingdom">Plantae</tp:taxon-name-part></tp:taxon-name></named-content>; class: <named-content xmlns:xlink="http://www.w3.org/1999/xlink" content-type="dwc:class" xlink:type="simple"><tp:taxon-name><tp:taxon-name-part taxon-name-part-type="class">Polypodiopsida</tp:taxon-name-part></tp:taxon-name></named-content>; order: <named-content xmlns:xlink="http://www.w3.org/1999/xlink" content-type="dwc:order" xlink:type="simple"><tp:taxon-name><tp:taxon-name-part taxon-name-part-type="order">Polypodiales</tp:taxon-name-part></tp:taxon-name></named-content>; family: <named-content xmlns:xlink="http://www.w3.org/1999/xlink" content-type="dwc:family" xlink:type="simple"><tp:taxon-name><tp:taxon-name-part taxon-name-part-type="family">Dryopteridaceae</tp:taxon-name-part></tp:taxon-name></named-content>; genus: <named-content xmlns:xlink="http://www.w3.org/1999/xlink" content-type="dwc:genus" xlink:type="simple"><tp:taxon-name><tp:taxon-name-part taxon-name-part-type="genus">Hypoderris</tp:taxon-name-part></tp:taxon-name></named-content>; specificEpithet: <named-content xmlns:xlink="http://www.w3.org/1999/xlink" content-type="dwc:specificEpithet" xlink:type="simple">brauniana</named-content>; scientificNameAuthorship: <named-content xmlns:xlink="http://www.w3.org/1999/xlink" content-type="dwc:scientificNameAuthorship" xlink:type="simple">(H.Karst.) F.G.Wang &amp; Christenh.</named-content>; <bold>Location:</bold> continent: <named-content xmlns:xlink="http://www.w3.org/1999/xlink" content-type="dwc:continent" xlink:type="simple">South America</named-content>; country: <named-content xmlns:xlink="http://www.w3.org/1999/xlink" content-type="dwc:country" xlink:type="simple">Brazil</named-content>; countryCode: <named-content xmlns:xlink="http://www.w3.org/1999/xlink" content-type="dwc:countryCode" xlink:type="simple">BR</named-content>; stateProvince: <named-content xmlns:xlink="http://www.w3.org/1999/xlink" content-type="dwc:stateProvince" xlink:type="simple">Acre</named-content>; municipality: <named-content xmlns:xlink="http://www.w3.org/1999/xlink" content-type="dwc:municipality" xlink:type="simple">Mâncio Lima</named-content>; locality: <named-content xmlns:xlink="http://www.w3.org/1999/xlink" content-type="dwc:locality" xlink:type="simple">Parque Nacional da Serra do Divisor, Serra do Môa, trail from Igarapé do Amor to Cachoeira da Estátua</named-content>; verbatimElevation: <named-content xmlns:xlink="http://www.w3.org/1999/xlink" content-type="dwc:verbatimElevation" xlink:type="simple">218 m</named-content>; minimumElevationInMeters: <named-content xmlns:xlink="http://www.w3.org/1999/xlink" content-type="dwc:minimumElevationInMeters" xlink:type="simple">218</named-content>; verbatimCoordinates: <named-content xmlns:xlink="http://www.w3.org/1999/xlink" content-type="dwc:verbatimCoordinates" xlink:type="simple">07°26'51"S, 73°40'01"W</named-content>; verbatimLatitude: <named-content xmlns:xlink="http://www.w3.org/1999/xlink" content-type="dwc:verbatimLatitude" xlink:type="simple">07°26'51"S</named-content>; verbatimLongitude: <named-content xmlns:xlink="http://www.w3.org/1999/xlink" content-type="dwc:verbatimLongitude" xlink:type="simple">73°40'01"W</named-content>; decimalLatitude: <named-content xmlns:xlink="http://www.w3.org/1999/xlink" content-type="dwc:decimalLatitude" xlink:type="simple">-7.4475</named-content>; decimalLongitude: <named-content xmlns:xlink="http://www.w3.org/1999/xlink" content-type="dwc:decimalLongitude" xlink:type="simple">-73.666944</named-content>; geodeticDatum: <named-content xmlns:xlink="http://www.w3.org/1999/xlink" content-type="dwc:geodeticDatum" xlink:type="simple">WGS84</named-content>; <bold>Identification:</bold> identifiedBy: <named-content xmlns:xlink="http://www.w3.org/1999/xlink" content-type="dwc:identifiedBy" xlink:type="simple">A. Salino &amp; V.A.O. Dittrich</named-content>; dateIdentified: <named-content xmlns:xlink="http://www.w3.org/1999/xlink" content-type="dwc:dateIdentified" xlink:type="simple">2010-12</named-content>; <bold>Event:</bold> eventDate: <named-content xmlns:xlink="http://www.w3.org/1999/xlink" content-type="dwc:eventDate" xlink:type="simple">2010-12-13</named-content>; year: <named-content xmlns:xlink="http://www.w3.org/1999/xlink" content-type="dwc:year" xlink:type="simple">2010</named-content>; month: <named-content xmlns:xlink="http://www.w3.org/1999/xlink" content-type="dwc:month" xlink:type="simple">12</named-content>; day: <named-content xmlns:xlink="http://www.w3.org/1999/xlink" content-type="dwc:day" xlink:type="simple">13</named-content>; <bold>Record Level:</bold> type: <named-content xmlns:xlink="http://www.w3.org/1999/xlink" content-type="dwc:type" xlink:type="simple">specimen</named-content>; language: <named-content xmlns:xlink="http://www.w3.org/1999/xlink" content-type="dwc:language" xlink:type="simple">Portuguese</named-content>; collectionCode: <named-content xmlns:xlink="http://www.w3.org/1999/xlink" content-type="dwc:collectionCode" xlink:type="simple">BHCB</named-content></p></list-item></list></tp:treatment-sec><tp:treatment-sec sec-type="Distribution"><title>Distribution</title><p>Previously known distribution: Bolivia, Colombia, Costa Rica, Ecuador, Nicaragua, Panama and Peru (<xref ref-type="bibr" rid="B1145139">Moran 1995d</xref>). Fig. <xref ref-type="fig" rid="F1177132">13</xref>.</p></tp:treatment-sec><tp:treatment-sec sec-type="Ecology"><title>Ecology</title><p>Occurs as terrestrial in wet forests along small streams.</p></tp:treatment-sec><tp:treatment-sec sec-type="Taxon discussion"><title>Taxon discussion</title><p>This species can be readily distinguished by the creeping rhizomes, free venation, 2-pinnatifid lamina, rachis ablate and tawny indument (<xref ref-type="bibr" rid="B1144735">Moran et al. 2014</xref>). The closest species are <italic><tp:taxon-name><tp:taxon-name-part taxon-name-part-type="genus">Hypoderris</tp:taxon-name-part> <tp:taxon-name-part taxon-name-part-type="species">brownii</tp:taxon-name-part></tp:taxon-name></italic> J.Sm. and <italic><tp:taxon-name><tp:taxon-name-part taxon-name-part-type="genus">H.</tp:taxon-name-part> <tp:taxon-name-part taxon-name-part-type="species">nicotianifolia</tp:taxon-name-part></tp:taxon-name></italic> (Baker) R.C.Moran, Labiak &amp; J.Prado, which present reticulate veins (<xref ref-type="bibr" rid="B1144735">Moran et al. 2014</xref>).</p></tp:treatment-sec><tp:treatment-sec><!--Section generated to contain objects referenced in tp:taxon-treatment.--><fig id="F1177037" position="float" orientation="portrait"><label>Figure 12.</label><caption><p><italic><tp:taxon-name><tp:taxon-name-part taxon-name-part-type="genus">Hypoderris</tp:taxon-name-part> <tp:taxon-name-part taxon-name-part-type="species">brauninana</tp:taxon-name-part></tp:taxon-name></italic> (H.Karst.) F.G.Wang &amp; Christenh. (<tp:taxon-name><tp:taxon-name-part taxon-name-part-type="family">Tectariaceae</tp:taxon-name-part></tp:taxon-name>).</p></caption><graphic xmlns:xlink="http://www.w3.org/1999/xlink" xlink:href="biodiversity_data_journal-3-e4421-g012.jpg" position="float" id="oo_36101.JPG" orientation="portrait" xlink:type="simple"/></fig><fig id="F1177132" position="float" orientation="portrait"><label>Figure 13.</label><caption><p>Distribution map of <italic><tp:taxon-name><tp:taxon-name-part taxon-name-part-type="genus">Hypoderris</tp:taxon-name-part> <tp:taxon-name-part taxon-name-part-type="species">brauniana</tp:taxon-name-part></tp:taxon-name></italic>, showing previously known distribution (shaded countries) and new record (star).</p></caption><graphic xmlns:xlink="http://www.w3.org/1999/xlink" xlink:href="biodiversity_data_journal-3-e4421-g013.png" position="float" id="oo_36174.png" orientation="portrait" xlink:type="simple"/></fig></tp:treatment-sec><ref-list><ref id="B1145139"><element-citation xmlns:xlink="http://www.w3.org/1999/xlink" publication-type="chapter" xlink:type="simple"><person-group person-group-type="author"><name name-style="western"><surname>Moran</surname><given-names>R. C.</given-names></name></person-group><year>1995</year><chapter-title><italic><tp:taxon-name>
                <tp:taxon-name-part taxon-name-part-type="genus">Tectaria</tp:taxon-name-part>
              </tp:taxon-name></italic></chapter-title><person-group person-group-type="editor"><name name-style="western"><surname>Davidse</surname><given-names>G.</given-names></name><name name-style="western"><surname>Souza</surname><given-names>M.</given-names></name><name name-style="western"><surname>Knapp</surname><given-names>S.</given-names></name></person-group><source>Flora Mesoamericana</source><volume>1 - Psilotaceae a Salviniaceae</volume><publisher-name>Universidad Nacional Autónoma de México</publisher-name><publisher-loc>Ciudad de México</publisher-loc><size units="page">204-209</size><comment content-type="language">Spanish</comment><isbn>978 9 683 64700 9</isbn></element-citation></ref><ref id="B1144735"><element-citation xmlns:xlink="http://www.w3.org/1999/xlink" publication-type="article" xlink:type="simple"><person-group person-group-type="author"><name name-style="western"><surname>Moran</surname><given-names>Robbin C.</given-names></name><name name-style="western"><surname>Labiak</surname><given-names>Paulo H.</given-names></name><name name-style="western"><surname>Hanks</surname><given-names>Judith Garrison</given-names></name><name name-style="western"><surname>Prado</surname><given-names>Jefferson</given-names></name></person-group><year>2014</year><article-title>The Phylogenetic Relationship of <italic><tp:taxon-name><tp:taxon-name-part taxon-name-part-type="genus">Tectaria</tp:taxon-name-part> <tp:taxon-name-part taxon-name-part-type="species">brauniana</tp:taxon-name-part></tp:taxon-name></italic> and <italic><tp:taxon-name><tp:taxon-name-part taxon-name-part-type="genus">Tectaria</tp:taxon-name-part> <tp:taxon-name-part taxon-name-part-type="species">nicotianifolia</tp:taxon-name-part></tp:taxon-name></italic>, and the Recognition of <italic><tp:taxon-name><tp:taxon-name-part taxon-name-part-type="genus">Hypoderris</tp:taxon-name-part></tp:taxon-name></italic> (<tp:taxon-name><tp:taxon-name-part taxon-name-part-type="family">Tectariaceae</tp:taxon-name-part></tp:taxon-name>)</article-title><source>Systematic Botany</source><volume>39</volume><issue>2</issue><fpage>384</fpage><lpage>395</lpage><comment content-type="language">English</comment><uri xlink:type="simple">http://dx.doi.org/10.1600/036364414x680933</uri><pub-id pub-id-type="doi">10.1600/036364414x680933</pub-id></element-citation></ref></ref-list></tp:taxon-treatment>
