# Supplementary material for: Thirteen new records of ferns from Brazil
Source: Biodivers Data J. 2015 Feb 25;(3):e4421. doi: 10.3897/BDJ.3.e4421 (PMC4355498; doi:10.3897/BDJ.3.e4421)
Supplement: XML Treatment for Thelypteris (Goniopteris) rolandii [file BDJ.3.e4421-treatment10.xml]

<!DOCTYPE tp:taxon-treatment
  PUBLIC "-//TaxonX//DTD Taxonomic Treatment Publishing DTD v0 20100105//EN" "tax-treatment-NSO.dtd">
<tp:taxon-treatment xmlns:tp="http://www.plazi.org/taxpub"><tp:treatment-meta><mixed-citation publication-type="journal"><person-group><name><surname>Almeida</surname><given-names>Thais Elias</given-names></name><name><surname>Salino</surname><given-names>Alexandre</given-names></name></person-group><article-title>Thirteen new records of ferns from Brazil</article-title><source>Biodivers Data J</source><day>25</day><month>2</month><year>2015</year><volume>2015</volume><issue>3</issue><pub-id pub-id-type="doi">10.3897/BDJ.3.e4421</pub-id></mixed-citation></tp:treatment-meta><tp:nomenclature><tp:taxon-name><tp:taxon-name-part taxon-name-part-type="genus">Thelypteris</tp:taxon-name-part> (<tp:taxon-name-part taxon-name-part-type="subgenus">Goniopteris</tp:taxon-name-part>) <tp:taxon-name-part taxon-name-part-type="species">rolandii</tp:taxon-name-part><object-id xmlns:xlink="http://www.w3.org/1999/xlink" xlink:type="simple" object-id-type="IPNI">urn:lsid:ipni.org:names:252305-2</object-id></tp:taxon-name><tp:taxon-authority>(C.Chr.) R.M.Tryon 1967</tp:taxon-authority><tp:nomenclature-citation-list><tp:nomenclature-citation><tp:taxon-name>
                <tp:taxon-name-part taxon-name-part-type="family">Thelypteridaceae</tp:taxon-name-part>
              </tp:taxon-name></tp:nomenclature-citation><tp:nomenclature-citation><tp:taxon-name><tp:taxon-name-part taxon-name-part-type="genus">Thelypteris</tp:taxon-name-part> (<tp:taxon-name-part taxon-name-part-type="subgenus">Goniopteris</tp:taxon-name-part>) <tp:taxon-name-part taxon-name-part-type="species">rolandii</tp:taxon-name-part></tp:taxon-name><comment> (C.Chr.) R.M.Tryon, Rhodora 69: 8. 1967. <italic><tp:taxon-name><tp:taxon-name-part taxon-name-part-type="genus">Dryopteris</tp:taxon-name-part> <tp:taxon-name-part taxon-name-part-type="species">rolandii</tp:taxon-name-part></tp:taxon-name></italic> C.Chr., Kongel. Danske Vidensk. Selsk. Skr., Naturvidensk. Math. Afd. 7, 10: 258. 1913. Type: Ecuador, <italic>Spruce 5718</italic> (P). Fig. <xref ref-type="fig" rid="F1230076">20</xref>​.</comment></tp:nomenclature-citation></tp:nomenclature-citation-list></tp:nomenclature><tp:treatment-sec sec-type="materials"><title>Materials</title><list list-type="alpha-lower" list-content="occurrences"><list-item><p><bold>Type status:</bold> <named-content xmlns:xlink="http://www.w3.org/1999/xlink" content-type="dwc:typeStatus" xlink:type="simple">Other material</named-content>. <bold>Occurrence:</bold> catalogNumber: <named-content xmlns:xlink="http://www.w3.org/1999/xlink" content-type="dwc:catalogNumber" xlink:type="simple">BHCB 121348</named-content>; recordNumber: <named-content xmlns:xlink="http://www.w3.org/1999/xlink" content-type="dwc:recordNumber" xlink:type="simple">D.T. Souza 348</named-content>; recordedBy: <named-content xmlns:xlink="http://www.w3.org/1999/xlink" content-type="dwc:recordedBy" xlink:type="simple">D.T. Souza</named-content>; <bold>Taxon:</bold> taxonID: <named-content xmlns:xlink="http://www.w3.org/1999/xlink" content-type="dwc:taxonID" xlink:type="simple">urn:lsid:ipni.org:names:252305-2</named-content>; scientificName: <named-content xmlns:xlink="http://www.w3.org/1999/xlink" content-type="dwc:scientificName" xlink:type="simple"><tp:taxon-name><tp:taxon-name-part taxon-name-part-type="genus">Thelypteris</tp:taxon-name-part> (<tp:taxon-name-part taxon-name-part-type="subgenus">Goniopteris</tp:taxon-name-part>) <tp:taxon-name-part taxon-name-part-type="species">rolandii</tp:taxon-name-part></tp:taxon-name> (C.Chr.) R.M.Tryon</named-content>; kingdom: <named-content xmlns:xlink="http://www.w3.org/1999/xlink" content-type="dwc:kingdom" xlink:type="simple"><tp:taxon-name><tp:taxon-name-part taxon-name-part-type="kingdom">Plantae</tp:taxon-name-part></tp:taxon-name></named-content>; class: <named-content xmlns:xlink="http://www.w3.org/1999/xlink" content-type="dwc:class" xlink:type="simple"><tp:taxon-name><tp:taxon-name-part taxon-name-part-type="class">Polypodiopsida</tp:taxon-name-part></tp:taxon-name></named-content>; order: <named-content xmlns:xlink="http://www.w3.org/1999/xlink" content-type="dwc:order" xlink:type="simple"><tp:taxon-name><tp:taxon-name-part taxon-name-part-type="order">Polypodiales</tp:taxon-name-part></tp:taxon-name></named-content>; family: <named-content xmlns:xlink="http://www.w3.org/1999/xlink" content-type="dwc:family" xlink:type="simple"><tp:taxon-name><tp:taxon-name-part taxon-name-part-type="family">Thelypteridaceae</tp:taxon-name-part></tp:taxon-name></named-content>; genus: <named-content xmlns:xlink="http://www.w3.org/1999/xlink" content-type="dwc:genus" xlink:type="simple"><tp:taxon-name><tp:taxon-name-part taxon-name-part-type="genus">Thelypteris</tp:taxon-name-part></tp:taxon-name></named-content>; subgenus: <named-content xmlns:xlink="http://www.w3.org/1999/xlink" content-type="dwc:subgenus" xlink:type="simple"><tp:taxon-name><tp:taxon-name-part taxon-name-part-type="subgenus">Goniopteris</tp:taxon-name-part></tp:taxon-name></named-content>; specificEpithet: <named-content xmlns:xlink="http://www.w3.org/1999/xlink" content-type="dwc:specificEpithet" xlink:type="simple">rolandii</named-content>; scientificNameAuthorship: <named-content xmlns:xlink="http://www.w3.org/1999/xlink" content-type="dwc:scientificNameAuthorship" xlink:type="simple">(C.Chr.) R.M.Tryon</named-content>; <bold>Location:</bold> continent: <named-content xmlns:xlink="http://www.w3.org/1999/xlink" content-type="dwc:continent" xlink:type="simple">South America</named-content>; country: <named-content xmlns:xlink="http://www.w3.org/1999/xlink" content-type="dwc:country" xlink:type="simple">Brazil</named-content>; countryCode: <named-content xmlns:xlink="http://www.w3.org/1999/xlink" content-type="dwc:countryCode" xlink:type="simple">BR</named-content>; stateProvince: <named-content xmlns:xlink="http://www.w3.org/1999/xlink" content-type="dwc:stateProvince" xlink:type="simple">Bahia</named-content>; municipality: <named-content xmlns:xlink="http://www.w3.org/1999/xlink" content-type="dwc:municipality" xlink:type="simple">Ipiaú</named-content>; verbatimCoordinates: <named-content xmlns:xlink="http://www.w3.org/1999/xlink" content-type="dwc:verbatimCoordinates" xlink:type="simple">14°10'50"S, 39°41'33"W</named-content>; verbatimLatitude: <named-content xmlns:xlink="http://www.w3.org/1999/xlink" content-type="dwc:verbatimLatitude" xlink:type="simple">14°10'50"S</named-content>; verbatimLongitude: <named-content xmlns:xlink="http://www.w3.org/1999/xlink" content-type="dwc:verbatimLongitude" xlink:type="simple">39°41'33"W</named-content>; decimalLatitude: <named-content xmlns:xlink="http://www.w3.org/1999/xlink" content-type="dwc:decimalLatitude" xlink:type="simple">-14.180556</named-content>; decimalLongitude: <named-content xmlns:xlink="http://www.w3.org/1999/xlink" content-type="dwc:decimalLongitude" xlink:type="simple">-39.6925</named-content>; geodeticDatum: <named-content xmlns:xlink="http://www.w3.org/1999/xlink" content-type="dwc:geodeticDatum" xlink:type="simple">WGS84</named-content>; <bold>Identification:</bold> identifiedBy: <named-content xmlns:xlink="http://www.w3.org/1999/xlink" content-type="dwc:identifiedBy" xlink:type="simple">A. Salino</named-content>; dateIdentified: <named-content xmlns:xlink="http://www.w3.org/1999/xlink" content-type="dwc:dateIdentified" xlink:type="simple">2011-05</named-content>; <bold>Event:</bold> eventDate: <named-content xmlns:xlink="http://www.w3.org/1999/xlink" content-type="dwc:eventDate" xlink:type="simple">2007-11-13</named-content>; year: <named-content xmlns:xlink="http://www.w3.org/1999/xlink" content-type="dwc:year" xlink:type="simple">2007</named-content>; month: <named-content xmlns:xlink="http://www.w3.org/1999/xlink" content-type="dwc:month" xlink:type="simple">11</named-content>; day: <named-content xmlns:xlink="http://www.w3.org/1999/xlink" content-type="dwc:day" xlink:type="simple">13</named-content>; <bold>Record Level:</bold> type: <named-content xmlns:xlink="http://www.w3.org/1999/xlink" content-type="dwc:type" xlink:type="simple">specimen</named-content>; language: <named-content xmlns:xlink="http://www.w3.org/1999/xlink" content-type="dwc:language" xlink:type="simple">Portuguese</named-content>; collectionCode: <named-content xmlns:xlink="http://www.w3.org/1999/xlink" content-type="dwc:collectionCode" xlink:type="simple">BHCB</named-content></p></list-item></list></tp:treatment-sec><tp:treatment-sec sec-type="Distribution"><title>Distribution</title><p>Previously known distribution: Antilles, Ecuador, Nicaragua and Venezuela (<xref ref-type="bibr" rid="B1145207">Smith 1995</xref>). Fig. <xref ref-type="fig" rid="F1177142">21</xref>.</p></tp:treatment-sec><tp:treatment-sec sec-type="Ecology"><title>Ecology</title><p>Occurs as terrestrial in montane rainforest.</p></tp:treatment-sec><tp:treatment-sec sec-type="Taxon discussion"><title>Taxon discussion</title><p>This species is a putative hybrid between <tp:taxon-name><tp:taxon-name-part taxon-name-part-type="genus">Thelypteris</tp:taxon-name-part> (<tp:taxon-name-part taxon-name-part-type="subgenus">Goniopteris</tp:taxon-name-part>) <tp:taxon-name-part taxon-name-part-type="species">tetragona</tp:taxon-name-part></tp:taxon-name> (Sw.) Small and <tp:taxon-name><tp:taxon-name-part taxon-name-part-type="genus">T.</tp:taxon-name-part> (<tp:taxon-name-part taxon-name-part-type="subgenus">Goniopteris</tp:taxon-name-part>) <tp:taxon-name-part taxon-name-part-type="species">poiteana</tp:taxon-name-part></tp:taxon-name> (Bory) Proctor (<xref ref-type="bibr" rid="B1144845">Smith 1983</xref>). It can be characterized by the pinnae serrulate to shallowly lobed or incised to 1/3 the distance to costae, 2-3 pairs of basal veins anastomosing below sinus, and the presence of several hairs on sporangial capsule (<xref ref-type="bibr" rid="B1144845">Smith 1983</xref>).</p></tp:treatment-sec><tp:treatment-sec><!--Section generated to contain objects referenced in tp:taxon-treatment.--><fig id="F1230076" position="float" orientation="portrait"><label>Figure 20.</label><caption><p><tp:taxon-name><tp:taxon-name-part taxon-name-part-type="genus">Thelypteris</tp:taxon-name-part> (<tp:taxon-name-part taxon-name-part-type="subgenus">Goniopteris</tp:taxon-name-part>) <tp:taxon-name-part taxon-name-part-type="species">rolandii</tp:taxon-name-part></tp:taxon-name> (C.Chr.) R.M.Tryon (<tp:taxon-name><tp:taxon-name-part taxon-name-part-type="family">Thelypteridaceae</tp:taxon-name-part></tp:taxon-name>).</p></caption><graphic xmlns:xlink="http://www.w3.org/1999/xlink" xlink:href="biodiversity_data_journal-3-e4421-g020.jpg" position="float" id="oo_38263.jpg" orientation="portrait" xlink:type="simple"/></fig><fig id="F1177142" position="float" orientation="portrait"><label>Figure 21.</label><caption><p>Distribution map of <tp:taxon-name><tp:taxon-name-part taxon-name-part-type="genus">Thelypteris</tp:taxon-name-part> (<tp:taxon-name-part taxon-name-part-type="subgenus">Goniopteris</tp:taxon-name-part>) <tp:taxon-name-part taxon-name-part-type="species">rolandii</tp:taxon-name-part></tp:taxon-name>, showing previously known distribution (shaded countries) and new record (star).</p></caption><graphic xmlns:xlink="http://www.w3.org/1999/xlink" xlink:href="biodiversity_data_journal-3-e4421-g021.png" position="float" id="oo_36167.png" orientation="portrait" xlink:type="simple"/></fig></tp:treatment-sec><ref-list><ref id="B1145207"><element-citation xmlns:xlink="http://www.w3.org/1999/xlink" publication-type="chapter" xlink:type="simple"><person-group person-group-type="author"><name name-style="western"><surname>Smith</surname><given-names>A. R.</given-names></name></person-group><year>1995</year><chapter-title><tp:taxon-name>
              <tp:taxon-name-part taxon-name-part-type="family">Thelypteridaceae</tp:taxon-name-part>
            </tp:taxon-name></chapter-title><person-group person-group-type="editor"><name name-style="western"><surname>Davidse</surname><given-names>G.</given-names></name><name name-style="western"><surname>Souza</surname><given-names>M.</given-names></name><name name-style="western"><surname>Knapp</surname><given-names>S.</given-names></name></person-group><source>Flora Mesoamericana</source><volume>1 - Psilotaceae a Salviniaceae</volume><publisher-name>Universidad Nacional Autónoma de México</publisher-name><publisher-loc>Ciudad de México</publisher-loc><size units="page">164-195</size><comment content-type="language">Spanish</comment><isbn>978 9 683 64700 9</isbn></element-citation></ref><ref id="B1144845"><element-citation xmlns:xlink="http://www.w3.org/1999/xlink" publication-type="chapter" xlink:type="simple"><person-group person-group-type="author"><name name-style="western"><surname>Smith</surname><given-names>A. R.</given-names></name></person-group><year>1983</year><chapter-title><tp:taxon-name><tp:taxon-name-part taxon-name-part-type="family">Polypodiaceae</tp:taxon-name-part></tp:taxon-name> – <tp:taxon-name>Thelypteridoideae</tp:taxon-name></chapter-title><person-group person-group-type="editor"><name name-style="western"><surname>Harling</surname><given-names>G.</given-names></name><name name-style="western"><surname>Sparre</surname><given-names>B.</given-names></name></person-group><source>Flora of Ecuador</source><publisher-name>University of Göteborg</publisher-name><publisher-loc>Stockholm</publisher-loc><size units="page">18-148</size><comment content-type="language">English</comment></element-citation></ref></ref-list></tp:taxon-treatment>
